# Supplementary material for: Systemic Treatment of Immune-Mediated Keratoconjunctivitis Sicca with Allogeneic Stem Cells Improves the Schirmer Tear Test Score in a Canine Spontaneous Model of Disease
Source: J Clin Med. 2021 Dec 20;10(24):5981. doi: 10.3390/jcm10245981 (PMC8709250; doi:10.3390/jcm10245981)
Supplement: Supplementary file 1 [file jcm-10-05981-s001.zip]

Archive with 1 entries (1 files):
- jcm-1475829-supplementary.pdf
